# Supplementary material for: Molecular surveillance of drug resistance: Plasmodium falciparum artemisinin resistance single nucleotide polymorphisms in Kelch protein propeller (K13) domain from Southern Pakistan
Source: Malar J. 2021 Apr 7;20:176. doi: 10.1186/s12936-021-03715-0 (PMC8028081; doi:10.1186/s12936-021-03715-0)
Supplement: Supplementary file 2 — Additional file 2: Genebank submission record. [file 12936_2021_3715_MOESM2_ESM.xlsx]

## Sheet: Sheet1
S.no.	Sample Id	Date of Submission	Request Id	Accession no
1	KP1ML428PK21	25.1.2021	2422294	MW517285
2	KP13ML434PK21	27.1.2021	BankIt2423450	MW583647
3	KP13ML450PK21	27.1.2021	BankIt2423465	MW583648
4	KP13ML429PK21	27.1.2021	BankIt2423492	MW583649
5	KP13ML431PK21	27.1.2021	BankIt2423508	MW583650
6	KP13ML432PK21	27.1.2021	BankIt2423523	MW583651
7	KP13ML433PK21	27.1.2021	BankIt2423527	MW583652
8	KP13ML435PK21	27.1.2021	BankIt2423537	MW583653
9	KP13ML439PK21	27.1.2021	BankIt2423541	MW583654
10	KP13ML440PK21	27.1.2021	BankIt2423588	MW583655
11	KP13ML443PK21	27.1.2021	BankIt2423591	MW583656
12	KP13ML447PK21	27.1.2021	BankIt2423593	MW583657
13	KP13ML491PK21	27.1.2021	BankIt2424122	MW583658
14	KP13ML492PK21	27.1.2021	BankIt2424183	MW583659
15	KP13ML494PK21	29.1.2021	BankIt2424185	MW583660
16	KP13ML516PK21	29.1.2021	BankIt2424187	MW583661
17	KP13ML517PK21	29.1.2021	BankIt2424202	MW583662
18	KP13ML518PK21	29.1.2021	BankIt2424207	MW583663
19	KP13ML519PK21	29.1.2021	BankIt2424211	MW583664
20	KP13ML520PK21	29.1.2021	BankIt2424215	MW583665
21	KP13ML521PK21	29.1.2021	BankIt2424220	MW583666
22	KP13ML521PK21	29.1.2021	BankIt2424221	MW583667
23	KP13ML522PK21	29.1.2021	BankIt2424223	MW583668
